# Supplementary material for: Botulinum Toxin-A Injection in Chronic Pelvic Pain Syndrome Treatment: A Systematic Review and Pooled Meta-Analysis
Source: Toxins (Basel). 2022 Jan 1;14(1):25. doi: 10.3390/toxins14010025 (PMC8780260; doi:10.3390/toxins14010025)
Supplement: Supplementary file 1 [file toxins-14-00025-s001.zip › Supplementary Table S1.xlsx]

## Sheet: Supplementary Table S1
STUDY ID (FIRST AUTHOR-JOURNAL-YEAR)	COUNTRY	STUDY DESIGN	TYPE OF CPPS	RECRUITMENT PERIOD	INTERVENTIONS (EXPERIMENTAL vs CONTROL)	TYPE OF BTX	NUMBER AND LOCATION OF INJECTIONS	NUMBER OF PATIENTS	AGE MEAN (SD) OR MEDIAN (IQR)	GENDER, M/F (%)	TYPE OF THERAPY PRIOR TO STUDY PARTECIPATION	DURATION OF SYMPTOMS MEAN (SD) OR MEDIAN (IQR)	DURATION OF TREATMENT BEFORE OUTCOME ASSESSMENT	OUTCOMES MEASURED
Manning, Int Urogynecol J, 2014 [10]	Australia	clinical trial	interstitial cystitis/ bladder pain syndrome	Jan 2004 - Feb 2009	botulinum toxin A injection (500 IU) plus 4 min hydrodistension	aboBTX-A	30 sites, trigone sparing	27	54	M 0 (0%) - F 53 (100%)	refractory to two ore more recognised treatment	192 (± 112.8) months	analysis at baseline and at 3 months	IC symptoms (OLS), bladder diary (frequency, nocturia), adverse events
					saline injection plus 4 min hydrodistension			26	53			132 (± 49.2) months
Akiyama, Int J Urol, 2015 [11]	Japan	comparative study	interstitial cystitis	Sep 2010 - Feb 2012	botulinum toxin A (100 IU) immediate injection	NR	30 sites, in the trigonal area of bladder	18	64.3 (± 13.2)	M 4 (22.2%) - F 14 (77.8%)	hydrodistension, at least one or more oral or intravescical drug	6.2 (± 3.9) years	analysis at baseline, at 1 month for group 1; thereafter every month for one year (from the 2nd month the two groups were considered as a single cohort)	Pain (VAS 0-10), IC symptoms (OSSI, OSPI), QoL index, Bladder diary (requency, nocturia), Urofluometry, GRA (7 point scale)
					botulinum toxin A (100 IU) injection after 1 month of medical therapy			16	65.6 (± 14.6)	M 4 (25%) - F 12 (75%)		7.1 (± 4.9) years
Evans, Can J Urol, 2020 [12]	USA	clinical trial	interstitial cystitis/ bladder pain syndrome	NR	botulinum toxin A (100 IU) injection using a bladder trigone including template	NR	10 sites, trigone only	12	50.2 (± 13.1)	M 0 (0%) - F 26 (100%)	IC/BPS refractory to previous treatment including oral pharmacotherapy (not further details)	NR	analysis at baseline, 1 and 3 months	Pain/Urgency/Frequency (OLS and PUF questionnaire), voiding function (PVR), adverse events
					botulinum toxin A (100 IU) injection using a bladder trigone sparing template		10 sites, trigone sparing	14	46.5 (± 12.5)
Jiang, Neurourol Urodyn, 2018 [13]	Taiwan	clinical trial	interstitial cystitis/ bladder pain syndrome	NR	botulinum toxin A (100 IU) injection in the bladder body	NR	20 sites, in the posterior and lateral walls of the bladder	20	53.9 (± 11.4)	NR	at least two types of treatment modalities (non-steroid anti-inflammatory drugs, oral pento-sanpolysulphate, intravesical instillation of heparin, hyaluronic acid, tricyclic antidepressant for at least 6 months)	NR	analysis at baseline, after 2, 4, 8 and 12 weeks	Pain (VAS 0-10), IC symptoms (OSS, ICSI, ICPI), bladder diary (frequency, nocturia), voiding dysfunction (PVR, Qmax), GRA (7 point scale), adverse events
					botulinum toxin A (100 IU) injection in the bladder trigone		10 sites, in the trigonal area (five injections behind interureteric ridge and five inside the trigone)	19	55.1 (± 9.88)
El-Bahnasy, IJU, 2009 [14]	Egypt	clinical trial	interstitial cystitis/ bladder pain syndrome	NR	botuinum toxin A (300 IU) injection	NR	30 sites, entire bladder	18	NR	M 0 (0%) - F 36 (100%)	NR	≥6 months	analysis at baseline and after 23 weeks of follow up for the BCG group and after 22 weeks for the BTX-A group	Pain (Likert Scale 0-9), bladder diary (frequency and nocturia), adverse events, GRA (7 points scale)
					intravesical BCG (5x10^8 CFU, weekly instillations, for 6 weeks)			18
Lee, Pain Physician Journal, 2013 [15]	Taiwan	comparative study	interstitial cystitis/ bladder pain syndrome	Jan 2008 - Jan2012	botulinum toxin A (100 IU) suburothelial injection plus hydrodistension in Hunner lesion IC	onaBTX-A	40 sites, trigone sparing	10	57.5 (53-66)	M0 (0%) - F 40 (100%)	fail treatment with oral pentosanpolysulphate or a tricyclic antidepressant and intravesical instillations of heparin or hyaluronic acid for more than one year	>12 months	analysis at baseline and after 30 months	Pain (VAS 0-10), IC symptoms (OSS, ICSI, ICPI), voiding function (Qmax, PVR), bladder diary (frequency, nocturia), GRA (7 point scale)
					botulinum toxin A (100 IU) suburothelial injection plus hydrodistension in non-Hunner lesion IC with GRA≥2			15	45 (38-56)
					botulinum toxin A (100 IU) suburothelial injection plus hydrodistension in non-Hunner lesion IC with GRA<2			15	45 (40-56)
Pinto, Urology, 2014 [16]	Portugal	comparative study	interstitial cystitis/ bladder pain syndrome	NR	botulinum toxin A (100 IU) intratrigonal injection in ulcerative IC	onaBTX-A	10 sites, intratrigonal	10	40 (± 12)	NR	pain refractory to standard oral treatment (oral penthosan polysulphate, amitriptyline, intraveical heparinoids, intravesical dimethyl sulfoxyde)	>6 months	analysis at baseline, 1 month and every 3 months afterwards	Pain (VAS 0-10), symptoms (OSS), QoL (IPSS), bladder diary (frequency, nocturia), adverse events
					botulinum toxin A (100 IU) intratrigonal injection in non-ulcerative IC			14	47 (± 13)
Kuo, BJU Int, 2009 [17]	Taiwan	clinical trial	interstitial cystitis/ bladder pain syndrome	NR	botulinum toxin A (200 IU) suburothelial injection plus hydrodistension	onaBTX-A	40 sites, trigone sparing	15	45.7 (± 12.5)	M 11 (16.4%) - F 56 (83,6%)	oral PPS, intravesical instillation of heparin, hyaluronic acid, or tricyclic antidepressant for ≥6 months	96 (± 60) months	analysis at baseline and after 3 months	Pain (VAS 0-10), IC symptoms (ICSI, ICPI), voiding dysfunction (PVR), bladder diary (frequency, nocturia), GRA (7 point scale), adverse events
					botulinum toxin A (100 IU) suburothelial injection plus hydrodistension		40 sites, trigone sparing	29	47.7 (± 14.7)
					cystoscopy with hydrodistension alone			23	52.5 (± 15.3)
Abdel-Meguid, Can J Uro, 2018 [18]	Egypt	comparative study	chronic prostatitis/ prostate pain syndrome	Feb 2011 - May 2015	botulinum toxin A (200 IU) transurethral intraprostatic injection	onaBTX-A	8 sites	43	38.8 (± 7.3)	M 57 (100%)	CP/PPS refractory to previous treatments (no further details)	84 (± 34.8) months	analysis at baseline, at 1, 3, 6, 9 and 12 months	Pain (NIH-CPSI pain domain 0-21 and VAS 0-10), QoL (NIH-CPSI QoL domain 0-12), Voiding dysfunction (Q max, PVR). GRA (7 point scale), adverse events
					cystoscopy alone			14	36.7 (± 6.25)			97.2 (± 44.4) months
Falahatkar, BJU Int, 2015 [19]	Iran	clinical trial	chronic prostatitis/ prostate pain syndrome	Nov 2011 - Jan 2013	botulinum toxin A (100 IU or 200 IU) transurethral intraprostatic injection	onaBTX-A	6 sites, 3 for each lateral lobe of the prostate	30	42.7 (± 11.2)	M 60 (100%)	symptoms refractory to 4-6 weeks of treatment with fluoroquinolones, alpha blockers, anti-inflammatory agents nd muscle relaxants	NR	analysis at baseline, at 1, 3 and 6 months	Pain (NIH-CPSI pain domain 0-21, VAS 0-10), QoL (modified NIH-CPSI QoL score 0-6), Voiding dysfunction (PVR), bladder diary (frequency, nocturia), adverse events
					normal saline (2 ml) transurethral intraprostatic injection			30	38.2 (± 11.77)
El-Enen, Arab J Urol, 2015 [20]	Egypt	clinical trial	chronic prostatitis/ prostate pain syndrome	Jan 2008 - Dec 2013	botulinum toxin A (100 IU) transrectal intraprostatic injection	onaBTX-A	6 sites, bilaterally just distal to the internal sphincter, the mid-lobe, and just proximal to external urethral sphincter	35	41.4 (± 5.0)	M 63 (100%)	symptoms refractory to antibiotics, alpha blockers and anti-inflammatory agents	91.0 (± 45.1)	analysis at baseline, at 3, 6 and 12 months	Pain (NIH-CPSI pain domain 0-21), QoL (NIH-CPSI QoL domain 0-12), Voiding dysfunction (Q max), adverse events
					botulinum toxin A (100 IU) transurethral intraprostatic injection		6 sites, bilaterally to the base, mid-gland and prostate apex	28	42 (± 5.2)			86.8 (± 25.6)
Dockray, J Urol, 2020 [21]	Canada	clinical trial	chronic scrotal pain	2014 - 2018	botulinum toxin A (200 IU) injection plus local anesthesia in the spermatic cord	onaBTX-A	1 sites, just below the external inguinal ring (unilateral or bilateral)	32	45 (± 10)	M 64 (100%)	incomplete response to nonsteroidal anti-inflammatories, support, neuropathic medication and antibiotics	NR	analysis at baseline, 1,2,3,4,12, and after 18 weeks	Pain (VAS 0-10), CESI, EuroQoL questionnaire, ICD-10 depression questionnaire
					saline (5ml) injection plus local anesthesia in the spermatic cord			32	47 (± 12)
Petersen, J Sex Med, 2009 [22]	Denmark	clinical trial	gynaecological pelvic pain (vulvodynia)	Apr 2005 - Sep 2007	botulinum toxin A (20 IU) injection	onaBTX-A	5 sites, to bulbospongiosus muscle, using EMG	32	30.5 (± 7.7)	F 64 (100%)	use of analgesic	69 (± 54.4) months	analysis at baseline and after 6 months	Pain (VAS 0-10), Symptoms (FSFI, FSDS, SF 36), adverse events
					saline (0,5ml) injection			32	29.5 (± 4.7)			79.1 (± 47.9) months
Nesbitt-Hawes, Toxicon, 2013 [23]	Australia	comparative study	gynaecological pelvic pain	Aug 2005 - Dec 2008	botulinum toxin A (100 IU) injection (repeat treatment in responders)	onaBTX-A	4 sites in the pelvic floor	11	31 (26-42)	F 37 (100%)	NR	>24 months	analysis at baseline, 4,12 and 26 weeks	Non mestrual pelvic pain, dyspareunia, dyschesia, dysmenorrhoea (VAS 0-100), adverse events
					botulinum toxin A (100 IU) injection (single treatment)			26	30 (26-41)
Diomande, Arch Gynecol Obstet, 2019 [24]	Switzerland	clinical trial	gynaecological pelvic pain (vestibulodynia)	Jun 2008 - Sep 2014	botulinum toxin A (50 IU) injection	onaBTX-A	2 sites in the dorsal vestibule	12	27 (25-28)	F 33 (100%)	NR	47 (17-92) months	analysis at baseline and after 3 months	Pain (cotton swab provoked VAS 1-10), Tactile stimulation (Von Frey filaments), sexual function (dyspareunia, Marinoff scale 0-3), adverse events
					botulinum toxin A (100 IU) injection			9	28 (23-35)			90 (36-174) months
					saline (1ml) injection			12	27 (23-30)			54 (29-96) months
Abbott, Obstet Gynecol, 2006 [25]	Australia	clinical trial	gynaecological pelvic pain	Jan 2004 - Nov 2004	botulinum toxin A (80 IU) injection	onaBTX-A	4 sites in the pelvic floor	30	30.6 (± 8.1)	F 60 (100%)	NR	>24 months	analysis at baseline and every 4 weeks	Pain (VAS EQ-5D), QoL (EQ-5D), Bladder diary (frequency), dyschesia, dyspareunia, adverse events
					saline injection			30	30.5 (± 7.5)
Dessie, Am J Obstet GynaecoL, 2019 [26]	USA	clinical trial	myofascial pelvic pain	Jan 2013 - Dec 2017	botulinum toxin A (200 IU) injection	onaBTX-A	pelvic floor	30	43 (30-55)	F 59 (100%)	NR	NR	analysis at baseline and after 3 months	Pain (VAS 0-10), QoL, Symptoms questionnaire, adverse events
					saline (20 ml) injection			29	40 (31-54)
Levesque, Ann Phys Rehabil Med, 2021 [27]	France	clinical trial	myofascial pelvic pain	Aug 2013 - Jan 2016	botulinum toxin A (100 IU or 50 UI) transperineal injection plus local anesthesia	incoBTX-A	2 sites, 100 U into the obturator internus muscle and 50 U into the levator ani muscle	40	53.1	M 12 (30%) - F 28 (70%)	pain refractory to analgesics and physiotherapy	59.6 months	≥6 months	Pain (0-10 pain intensity numeric rating scale), Number of trigger points, percentage improvement or worsening of symptoms (-100% to +100%), Medication Quantification Scale (MQS), Quality of life (SF-36)
					local anesthesia alone			40	49.7	M 13 (33%) - F 26 (66%)		56.3 months
Supplementary Table S1. Characteristics of the 18 included studies evaluated the efficacy of BTX-A in CPPS.
