# Supplementary material for: Botulinum Toxin-A Injection in Chronic Pelvic Pain Syndrome Treatment: A Systematic Review and Pooled Meta-Analysis
Source: Toxins (Basel). 2022 Jan 1;14(1):25. doi: 10.3390/toxins14010025 (PMC8780260; doi:10.3390/toxins14010025)
Supplement: Supplementary file 1 [file toxins-14-00025-s001.zip › Supplementary Table S10.xlsx]

## Sheet: Foglio1
Covariate	Coefficient	Standard Error	95% Lower	95% Upper	Z-value	2-sided p-value
Intercept	0.0474	1.5459	-3.0795	3.1743	0.03	0.9763
Concomitant treatment	-0.0450	1.6591	-3.2969	3.2068	-0.03	0.9783
n. site injections	-0.0026	0.0464	-0.0936	0.0883	-0.06	0.9548
Symptoms duration (months)	0.0000	0.0052	-0.0102	0.0102	0.01	0.9934
Complications	-0.3279	22434	-4.7248	4.0692	-0.15	0.8838
Supplementary Table S10. Meta-regression analysis using concomitant treatment, number of site injections, symptoms duration and complications as moderators to test the efficacy of BTX-A injection in pain relief in GPP patients.
