# Supplementary material for: Botulinum Toxin-A Injection in Chronic Pelvic Pain Syndrome Treatment: A Systematic Review and Pooled Meta-Analysis
Source: Toxins (Basel). 2022 Jan 1;14(1):25. doi: 10.3390/toxins14010025 (PMC8780260; doi:10.3390/toxins14010025)
Supplement: Supplementary file 1 [file toxins-14-00025-s001.zip › Supplementary Table S11.xlsx]

## Sheet: Foglio1
Covariate	Coefficient	Standard Error	95% Lower	95% Upper	Z-value	2-sided p-value
Intercept	0.0047	0.1728	-0.3340	0.3434	0.03	0.9782
Symptoms duration (months)	-0.0008	0.0019	-0.0046	0.0029	-0.43	0.6677
Complications	-0.2635	0.2615	-0.7760	0.2491	-1.01	0.3137
Supplementary Table S11. Meta-regression analysis using symptoms duration and complications as moderators to test the efficacy of BTX-A injection in pain relief in CP/PPS patients.
