# Supplementary material for: Botulinum Toxin-A Injection in Chronic Pelvic Pain Syndrome Treatment: A Systematic Review and Pooled Meta-Analysis
Source: Toxins (Basel). 2022 Jan 1;14(1):25. doi: 10.3390/toxins14010025 (PMC8780260; doi:10.3390/toxins14010025)
Supplement: Supplementary file 1 [file toxins-14-00025-s001.zip › Supplementary Table S12.xlsx]

## Sheet: Foglio1
Covariate	Coefficient	Standard Error	95% Lower	95% Upper	Z-value	2-sided p-value
Intercept	-0.2261	0.1034	-0.4288	-0.0236	-2.19	0.0287
Concomitant treatment	0.2237	0.1760	-0.1213	0.5688	1.27	0.2037
n. site injections	-0.0112	0.0058	-0.0225	0.0001	-1.94	0.0519
Supplementary Table S12. Meta-regression analysis using concomitant treatment and number of site injections as moderators to test the efficacy in pain relief of BTX-A injection in the bladder trigone in IC/BPS patients.
