# Supplementary material for: Botulinum Toxin-A Injection in Chronic Pelvic Pain Syndrome Treatment: A Systematic Review and Pooled Meta-Analysis
Source: Toxins (Basel). 2022 Jan 1;14(1):25. doi: 10.3390/toxins14010025 (PMC8780260; doi:10.3390/toxins14010025)
Supplement: Supplementary file 1 [file toxins-14-00025-s001.zip › Supplementary Table S13.xlsx]

## Sheet: Supplementary Table S13
STUDY	TYPE OF CPPS	INTERVENTIONS	N	NUMBER AND TYPE OF ADVERSE EVENTS/SIDE EFFECTS
Manning, Int Urogynecol J, 2014	interstitial cystitis/ bladder pain syndrome	botulinum toxin A (500 IU) injection plus 4 min hydrodistension	27	7 urinary tract infections (UTI)
		saline injectio plus 4 min hydrodistension	26	5 UTI
Akiyama, Int J Urol, 2015	interstitial cystitis	botulinum toxin (100 IU) immediate injection	18	10 dysuria (1 during the first week, 5 first month, 3 second month, 1 third month) 3 post voidal residual (PVR) > 100 ml for the first two months, without necessity of catheterizations 1 gross hematuria (at 2 weeks, resolved spontaneously) 2 UTI (during the first month)
		botulinum toxin (100 IU) injection after 1month of medical therapy	16
Evans, Can J Urol, 2020	interstitial cystitis/ bladder pain syndrome	botulinum toxin A (100 IU) injection using a bladder trigone including template	12	2 urinary urgency 1 UTI
		botulinum toxin A injection (100 IU) injection using a trigone sparing template	14	2 urinary retention 3 UTI
Jiang, Neurourol Urodyn, 2018	interstitial cystitis/ bladder pain syndrome	botulinum toxin A (100 IU) injection in the bladder body	20	9 dysuria (both at one and two months) 1 UTI (at two months)
		botulinum toxin A (100 IU) injection in the bladder trigone	19	10 dysuria (both at one and two months) 1 UTI (at one month)
El-Bahnasy, UroToday Int J, 2009	interstitial cystitis/ bladder pain syndrome	botuinum toxin A (300 IU) injection	18	3 dysuria (after treatment persisting for 3-4 weeks, of which 1 UTI)
		intravesical BCG (5x10^8 CFU, weekly instillations, for 6 weeks)	18	1 severe hemorrhagic cystitis 5 dysuria (after treatment persisting for 3-4 weeks, of which 2 UTI)
Lee, Pain Physician Journal, 2013	interstitial cystitis/ bladder pain syndrome	botulinum toxin A (100 IU) injection plus hydrodistension in Hunner lesion IC	10	no data available
		botulinum toxin A (100 IU) injection plus hydrodistension in non-Hunner lesion IC with GRA≥2	15
		botulinum toxin A (100 IU) injection plus hydrodistension in non-Hunner lesion IC with GRA<2	15
Pinto, Urology, 2014	interstitial cystitis/ bladder pain syndrome	botulinum toxin A (100 IU) intratrigonal injection in ulcerative IC	10	2 dysuria (after two weeks) 3 UTI
		botulinum toxin A (100 IU) intratrigonal injection in non-ulcerative IC	14
Kuo, BJU Int, 2009	interstitial cystitis/ bladder pain syndrome	botulinum toxin A (200 IU) injection plus hydrodistension	15	7 dysuria 2 hematuria 3 UTI
		botulinum toxin A (100 IU) injection plus hydrodistension	29	3 dysuria
		cystoscopy with hydrodistension alone	23	1 dysuria
Abdel-Meguid, Can J Uro, 2018	chronic prostatitis/ prostate pain syndrome	botulinum toxin A (200 IU) transurethral intraprostatic injection	43	29 non significant gross hematuria (which has resolved spontaneosly within 2-7 days) 31 dysuria (which has resolved spontaneously in 3-10 days)
		cystoscopy alone	14
Falahatkar, BJU Int, 2015	chronic prostatitis/ prostate pain syndrome	botulinum toxin A (100 IU or 200 IU) transurethral intraprostatic injection	30	2 mild gross hematuria (lasting <6 hours and managed conservatively)
		normal saline (2ml) transurethral intraprostatic injection	30
El-Enen, Arab J Urol, 2015	chronic prostatitis/ prostate pain syndrome	botulinum toxin A (100 IU) transrectal intraprostatic injection	35	17 dysuria (treated with ciprofloxacin and non-steroidal anti-inflammatory drugs) 3 hematuria (resolved spontaneously within a week) 5 haematospermia (resolved spontaneously)
		botulinum toxin A (100 IU) transurethral intraprostatic injection	28	12 dysuria (treated with ciprofloxacin and non-steroidal anti-inflammatory drugs) 6 hematuria (resolved spontaneously within a week) 2 haematospermia (resolved spontaneously)
Dockray, J Urol, 2020	chronic scrotal pain	botulinum toxin A (200UI) injection plus local anesthesia in the spermatic cord	32	no data available
		saline (5ml) injection plus local anesthesia in the spermatic cord	32
Petersen, J Sex Med, 2009	gynaecological pelvic pain (vulvodynia)	botulinum toxin A (20 IU) injection	32	4 injection site pain
		saline (0,5 ml) injection	32	2 injection site pain
Nesbitt-Hawes, Toxicon, 2013	gynaecological pelvic pain	botulinum toxin A (100 IU) injection, repeat treatment in responders	11	cold-like symptoms in 23/66 injections during the 26 week follow-up period 1 vulval irritation post first injection
		botulinum toxin A (100 IU) injection, single treatment	26
Diomande, Arch Gynecol Obstet, 2019	gynaecological pelvic pain (vestibulodynia)	botulinum toxin A (50 IU) injection	12	88% of patients reported pain immediately after injection resolved in less than 24 h
		botulinum toxin A (100 IU) injection	9
		saline (1 ml) injection	12
Abbott, Obstet Gynecol, 2006	gynaecological pelvic pain	botulinum toxin A (80 IU) injection	30	2 urinary/fecal incontinence
		saline injection	30	no serious complication
Dessie, Am J Obstet GynaecoL, 2019	myofascial pelvic pain	botulinum toxin A (200 IU) injection	30	4 constipation
		saline (20 ml) injection	29	2 constipation
Levesque, Ann Phys Rehabil Med, 2021	myofascial pelvic pain	botulinum toxin A (100 IU and 50 IU) transperineal injection plus local anesthesia	40	14 perineal or pelvic pain 2 transient urinary incontinence and 1 transient fecal incontinence
		local anesthesia alone	40	12 perineal or pelvic pain
Supplementary Table S13. Type and prevalence of adverse events/side effects of BTX-A injections in CPPS for all the 18 included studies.
