# Supplementary material for: Botulinum Toxin-A Injection in Chronic Pelvic Pain Syndrome Treatment: A Systematic Review and Pooled Meta-Analysis
Source: Toxins (Basel). 2022 Jan 1;14(1):25. doi: 10.3390/toxins14010025 (PMC8780260; doi:10.3390/toxins14010025)
Supplement: Supplementary file 1 [file toxins-14-00025-s001.zip › Supplementary Table S2.xlsx]

## Sheet: Supplementary Table S2
STUDY	INTERVENTION	N	AGE (years)				GENDER				DURATION OF SYMPTOMS						TYPE AND SCALE OF PAIN SCORE ASSESSMENT	PAIN SCORES																		DAYTIME (n) FREQUENCY
			MEAN	SD	MEDIAN	IQR	M	%	F	%	months	SD	IQR	years	SD	IQR		baseline	SD	IQR	1 month	SD	IQR	2 months	SD	IQR	3 months	SD	IQR	6 months	SD	IQR	30 months	SD	IQR	baseline	SD	IQR	1 month	SD	IQR	2 months	SD	IQR	3 months	SD	IQR	6 months	SD
Manning, Int Urogynecol J, 2014	botulinum toxin A injection (500 IU), 30 sites trigone sparing, plus 4 min hydrodistension	27	54						27	100	192	112.8					OLS (question 4 pain 0-5)	3.6		3.3-4.0							2.8		2.3-3.7							13.5	7.1								10.4	5.8
	saline injection, 30 sites trigone sparing, plus 4 min hydrodistension	26	53						26	100	132	49.2						3.6		3.2-4.0							3.4		2.9-4.0							12.5	5.4								11.4	4.4
Akiyama, Int J Urol, 2015	botulinum toxin A (100 IU), immediate injection 30 sites in trigonal area	18	64.3	13.2	64.3	34-81	4	22.2	14	77.8				6.2	3.9		VAS (Visual analog scale for pain, 0-10)	7.3	1.7																	18.6	8.0
	botulinum toxin A (100 IU) injection after 1month of medical therapy 30 sites in trigonal area	16	65.6	14.6	65.6	37-82	4	25	12	75				7.1	4.9			6.3	2.5																	22.6	13.1
Evans, Can J Urol, 2020	botulinum toxin A (100 IU) injection, 10 sites using a bladder trigone including template	12	50.2	13.1					12	100
	botulinum toxin A (100 IU) injection, 10 sites using a bladder trigone sparing template	14	46.5	12.5					14	100
Jiang, Neurourol Urodyn, 2018	botulinum toxin A (100 IU), bladder body injection, 20 sites	20	53.9	11.4													VAS (Visual analog scale for pain, 0-10)	5.60	1.50		2.61	2.33		3.15	2.18											17.0	10.6		13.9	7.99		13.2	8.32
	botulinum toxin A (100 IU), trigonal injection, 10 sites	19	55.1	9.88														5.32	2.24		2.71	1.65		2.68	1.86											13.7	6.56		13.3	7.30		12.4	5.71
El-Bahnasy, IJU, 2009	botuinum toxin A (300 IU) injection, 30 sites	18							18	100	≥6						Likert Scale (0-9)	5833	1390											0.222	0.403					16833	2613											5277	1138
	intravesical BCG (5x10^8 CFU, weekly instillations, for 6 weeks)	18							18	100	≥6							5444	1263											1005	0.771					16666	3198											11.50	2338
Lee, Pain Physician, 2013	botulinum toxin A (100 IU) injection plus hydrodistension in Hunner lesion IC	10			57.5	53-66			10	100	>12						VAS (Visual analog scale for pain, 0-10)	5.47	1.26														2.47		2.1	20		14-27.5
	botulinum toxin A (100 IU) njection plus hydrodistension in non-Hunner lesion IC with GRA≥2	15			45	38-56			15	100	>12							4.83	2.21														2.97		1.99	15		10-15
	botulinum toxin A (100 IU) injection plus hydrodistension in non-Hunner lesion IC with GRA<2	15			45	40-56			15	100	>12							4.30	2.60														3.52		3.07	15		8-17
Pinto, Urology, 2014	botulinum toxin A (100 IU) intratrigonal injection in ulcerative IC, 10 sites	10	40	12							28.8	11					VAS (Visual analog scale for pain, 0-10)	6.3	0.9		2.9	1.4														11.2	2.4		7.9	1
	botulinum toxin A (100 IU) intratrigonal injection in non-ulcerative IC, 10 sites	14	47	13							19.2	8						5.6	0.5		2.4	1														10.3	1.9		7.9	0.9
Kuo, BJU Int, 2009	botulinum toxin A (200 IU), suburothelial injection plus hydrodistension	15	45.7	12.5			11	16.4	56	83.6	96	60					VAS (Visual analog scale for pain, 0-10)	5.47	2.1								2.47	2.1								14.2	5.44								9.40	3.22
	botulinum toxin A (100 IU), suburothelial injection plus hydrodistension	29	47.7	14.7														4.82	2.21								2.97	1.99								13.0	4.69								9.72	4.03
	cystoscopy with hydrodistension alone	23	52.5	15.3														4.30	2.60								3.52	3.07								11.6	4.36								9.96	3.97
Supplementary Table S2. Pain score and Frequency/Nocturia episodes for 8 included studies evaluated the efficacy of BTX-A for IC/BPS.
[truncated: 22 more columns]
