# Supplementary material for: Botulinum Toxin-A Injection in Chronic Pelvic Pain Syndrome Treatment: A Systematic Review and Pooled Meta-Analysis
Source: Toxins (Basel). 2022 Jan 1;14(1):25. doi: 10.3390/toxins14010025 (PMC8780260; doi:10.3390/toxins14010025)
Supplement: Supplementary file 1 [file toxins-14-00025-s001.zip › Supplementary Table S3.xlsx]

## Sheet: Supplementary Table S3
STUDY	INTERVENTION	N	AGE (years)		GENDER				DURATION OF SYMPTOMS		TYPE AND SCALE OF PAIN SCORE ASSESSMENT	PAIN SCORES												DAYTIME (n) FREQUENCY												NOCTURIA (n)
			MEAN	SD	M	%	F	%	months (median)	SD		baseline	SD	IQR	1 month	SD	IQR	3 months	SD	IQR	6 months	SD	IQR	baseline	SD	IQR	1 month	SD	IQR	3 months	SD	IQR	6 months	SD	IQR	baseline	SD	IQR	1 month	SD	IQR	3 months	SD	IQR	6 months	SD	IQR
Abdel-Meguid, Can J Uro, 2018	botulinum toxin A (200 IU) transurethral intraprostatic injection, 8 sites	43	38.8	7.3	43	100			84	34.8	VAS (Visual analog scale for pain, 0-10)	7.63	1.59		1.97	1.99		1.60	1.52		2.10	1.59
											NIH-CPSI (National Institutes of Health Chronic Prostatitis Symptoms Index 0-21)	15.51	3.08		3.94	4.14		3.14	3.77		4.64	3.23
	cystoscopy alone	14	36.7	6.25	14	100			97.2	44.4	VAS (Visual analog scale for pain, 0-10)
											NIH-CPSI (National Institutes of Health Chronic Prostatitis Symptoms Index 0-21)
Falahatkar, BJU Int, 2015	botulinum toxin A (100/200 IU), transurethral intraprostatic injection, 6 sites	30	42.67	11.24	30	100	0	0			VAS (Visual analog scale for pain, 0-10)	8.23	1.48		3.10	2.83		2.27	2.89		1.47	2.44		10.57	6.56		5.07	2.85		4.33	3.15		4.87	4.54		3.13	2.75		1.17	1.46		0.73	1.10		2.50	3.19
											NIH-CPSI (National Institutes of Health Chronic Prostatitis Symptoms Index 0-21)	16.83	2.27		5.93	5.28		4.10	5.31		3.37	5.61
	normal saline (2ml), transurethral intraprostatic injection, 6 sites	30	38.17	11.77	30	100	0	0			VAS (Visual analog scale for pain, 0-10)	8.20	1.06		8.27	1.31		8.37	1.06		8.43	1.19		8.93	8.07		9.07	8.42		10.40	7.79		10.40	7.79		2.30	3.24		2.23	3.18		0.93	1.08		2.33	3.15
											NIH-CPSI (National Institutes of Health Chronic Prostatitis Symptoms Index 0-21)	17.17	2.08		17.07	3.44		17.53	2.17		18.00	1.95
El-Enen, Arab J Urol, 2015	botulinum toxin A (onaBTX-A), 100 IU, transrectal intraprostatic injection, 6 sites	35	41.4	5.0	35	100	0	0	91.0	45.1	NIH-CPSI (National Institutes of Health Chronic Prostatitis Symptoms Index 0-21)
	botulinum toxin A (onaBTX-A), 100 IU, transurethral intraprostatic injection, 6 sites	28	42	5.2	28	100	0	0	86.8	25.6
Supplementary Table S3. Pain score and Frequency/Nocturia episodes for 3 included studies evaluated the efficacy of BTX-A for CP/PPS.
