# Supplementary material for: Botulinum Toxin-A Injection in Chronic Pelvic Pain Syndrome Treatment: A Systematic Review and Pooled Meta-Analysis
Source: Toxins (Basel). 2022 Jan 1;14(1):25. doi: 10.3390/toxins14010025 (PMC8780260; doi:10.3390/toxins14010025)
Supplement: Supplementary file 1 [file toxins-14-00025-s001.zip › Supplementary Table S4.xlsx]

## Sheet: Supplementary Table S4
STUDY	INTERVENTION	N	AGE (years)		GENDER				DURATION OF SYMPTOMS			TYPE AND SCALE OF PAIN SCORE ASSESSMENT	PAIN SCORES
			MEAN	SD	M	%	F	%	months	SD	IQR		baseline	SD	IQR	1 month	SD	IQR	3 months	SD	IQR	6 months	SD	IQR
Dockray, J Urol, 2020	botulinum toxin A (200 IU) injection plus local anesthesia in the spermatic cord, 1 site	32	45	10	32	100			5.74	6.0		VAS (Visual analog scale for pain, 0-10)	6.33	1.91		6.27	1.99
	saline (5ml) injection plus local anesthesia in the spermatic cord, 1 site	32	47	12	32	100			5.7	5.4			5.89	2.25		5.2	2.49
Supplementary Table S4. Pain scores for one included study evaluated the efficacy of BTX-A in CSP.
