# Supplementary material for: Botulinum Toxin-A Injection in Chronic Pelvic Pain Syndrome Treatment: A Systematic Review and Pooled Meta-Analysis
Source: Toxins (Basel). 2022 Jan 1;14(1):25. doi: 10.3390/toxins14010025 (PMC8780260; doi:10.3390/toxins14010025)
Supplement: Supplementary file 1 [file toxins-14-00025-s001.zip › Supplementary Table S5.xlsx]

## Sheet: Supplementary Table S5
STUDY	INTERVENTION	N	AGE (years)				GENDER				DURATION OF SYMPTOMS			TYPE AND SCALE OF PAIN SCORE ASSESSMENT	PAIN SCORES
			MEAN	SD	MEDIAN	IQR	M	%	F	%	months	SD	IQR		baseline	SD	IQR	1 month	SD	IQR	3 months	SD	IQR	6 months	SD	IQR
Petersen, J Sex Med, 2009	botulinum toxin A injection (20 IU), 5 sites to bulbospongiosus	32	30.5	7.7					32	100	69	54.5		VAS (Visual analog scale for pain, 0-10)	7.44									5.14
	saline injection (0,5 ml), 5 sites to bulbospongiosus	32	29.5	4.7					32	100	79.1	47.9			7.63									5.13
Nesbitt-Hawes, Toxicon, 2013	botulinum toxin A (100 IU) injection, repeat treatment in responders, 4 sites into the pelvic floor	11			31	26-42			11	100	≥24			VAS (Visual analog scale for non mestrual pain, 0-100)	37		25-57	21		5-45	12		4-29	25		0-47
	botulinum toxin A (100 IU) injection, single treatment, 4 sites into the pelvic floor	26			30	26-41			26	199	≥24				45		25-51	38		7-52	15		0-47	20		0-36
Diomande, Arch Gynecol Obstet, 2019	botulinum toxin A (50 IU) injection, 2 sites in dorsal vestibule	12			27	25-28			12	100	42		17-92	VAS (Visual analog scale for pain, 0-10)	6.6	2.01					6.2	2.60
	botulinum toxin A (100 IU) injection, 2 sites in dorsal vestibule	9			28	23-35			9	100	90		36-174		7.4	1.85					6	1.77
	saline injection (1 ml), 2 sites in dorsal vestibule	12			27	23-30			12	100	54		29-96		7	2.22					6.55	1.31
Abbott, Obstet Gynecol, 2006	botulinum toxin A (80 IU), pelvic fllor injection, 4 sites	30	30.6	8.1					30	100	>24			EQ 5D (VAS 0-100)	55.8	6.1					71.3	7.23		67.8	8.36
	saline pelvic floor injection, 4 sites	30	30.5	7.5					30	100	>24				53.3	6.1					64	5.22		65	11.5
Supplementary Table S5. Pain scores in 4 included studies evaluated the efficacy of BTX-A in GPP.
