# Supplementary material for: Botulinum Toxin-A Injection in Chronic Pelvic Pain Syndrome Treatment: A Systematic Review and Pooled Meta-Analysis
Source: Toxins (Basel). 2022 Jan 1;14(1):25. doi: 10.3390/toxins14010025 (PMC8780260; doi:10.3390/toxins14010025)
Supplement: Supplementary file 1 [file toxins-14-00025-s001.zip › Supplementary Table S6.xlsx]

## Sheet: Supplementary Table S6
STUDY	INTERVENTION	N	AGE (years)				GENDER				DURATION OF SYMPTOMS			TYPE AND SCALE OF PAIN SCORE ASSESSMENT	PAIN SCORES
			MEAN	SD	MEDIAN	IQR	M	%	F	%	months	SD	IQR		baseline	SD	IQR	1 month	SD	IQR	3 months	SD	IQR	6 months	SD	IQR
Dessie Am J Obstet GynaecoL, 2019	botulinum toxin A (200 IU), pelvic floor injection	30			43	30-55	0	0	30	100	84			VAS (Visual analog scale for pain, 0-10)	7						4
	saline (20 ml), pelvic floor injection	29			40	31-54	0	0	29	100	60				6						5.5
Levesque Ann Phys Rehabil Med, 2021	botulinum toxin A transperineal injection plus local anesthesia, 2 sites	40	53.1				12	30	28	70	59.6
	local anesthesia alone, 2 sites	39	49.7				13	33	26	66	56.3
Supplementary Table S6. Pain scores in 2 included studies evaluated the efficacy of BTX-A in MPP.
