# Supplementary material for: Botulinum Toxin-A Injection in Chronic Pelvic Pain Syndrome Treatment: A Systematic Review and Pooled Meta-Analysis
Source: Toxins (Basel). 2022 Jan 1;14(1):25. doi: 10.3390/toxins14010025 (PMC8780260; doi:10.3390/toxins14010025)
Supplement: Supplementary file 1 [file toxins-14-00025-s001.zip › Supplementary Table S7.xlsx]

## Sheet: Foglio1
Covariate	Coefficient	Standard Error	95% Lower	95% Upper	Z-value	2-sided p-value
Intercept	-0.3057	0.2126	-0.7223	0.1110	-1.44	0.1505
Concomitant treatment	0.2127	0.1876	-0.1550	0.5804	1.13	0.2569
n. sites of injections	-0.0129	0.0080	-0.0286	0.0027	-1.62	0.1049
% Males	0.0011	0.0018	-0.0025	0.0046	0.59	0.5539
% Females	0.0008	0.0027	-0.0044	0.0060	0.29	0.7684
Supplementary Table S7. Meta-regression analysis using concomitant treatment, number of site injections and gender as moderators to test the efficacy of BTX-A injection in pain relief in IC/BPS patients.
