# Supplementary material for: Botulinum Toxin-A Injection in Chronic Pelvic Pain Syndrome Treatment: A Systematic Review and Pooled Meta-Analysis
Source: Toxins (Basel). 2022 Jan 1;14(1):25. doi: 10.3390/toxins14010025 (PMC8780260; doi:10.3390/toxins14010025)
Supplement: Supplementary file 1 [file toxins-14-00025-s001.zip › Supplementary Table S8.xlsx]

## Sheet: Foglio1
Covariate	Coefficient	Standard Error	95% Lower	95% Upper	Z-value	2-sided p-value
Intercept	-0.1022	0.1364	-0.3695	0.1651	-0.75	0.4537
Symptoms duration (months)	-0.0022	0.0014	-0.0049	0.0005	-1.57	0.1172
Supplementary Table S8. Meta-regression analysis using symptoms duration as moderator to test the efficacy of BTX-A injection in pain relief in IC/BPS patients.
