# Supplementary material for: Botulinum Toxin-A Injection in Chronic Pelvic Pain Syndrome Treatment: A Systematic Review and Pooled Meta-Analysis
Source: Toxins (Basel). 2022 Jan 1;14(1):25. doi: 10.3390/toxins14010025 (PMC8780260; doi:10.3390/toxins14010025)
Supplement: Supplementary file 1 [file toxins-14-00025-s001.zip › Supplementary Table S9.xlsx]

## Sheet: Foglio1
Covariate	Coefficient	Standard Error	95% Lower	95% Upper	Z-value	2-sided p-value
Intercept	0.0000	0.1725	-0.3380	0.3380	0.00	1000
Complications	-0.3414	0.1883	-0.7105	0.0278	-1.81	0.0699
Supplementary Table S9. Meta-regression analysis using complications as moderator to test the efficacy of BTX-A injection in pain relief in IC/BPS patients.
